# Supplementary material for: Spatial variation in risk for tick-borne diseases in residential areas of Dutchess County, New York
Source: PLoS One. 2023 Nov 9;18(11):e0293820. doi: 10.1371/journal.pone.0293820 (PMC10635528; doi:10.1371/journal.pone.0293820)
Supplement: S1 Data — Forest, Lawn, and Garden represent the mean number of nymphal ticks collected in each of the respective habitats, averaged across all of the sampled properties in a neighborhood, as described in the Methods. No tick data were collected in 2020. The total number of human and pet encounters and diagnoses represents the total for the entire neighborhood for a given year, with no data on these metrics collected in 2021 (details provided in Methods). Data on the number of humans and pets living in the neighborhood in each year, and the number of households enrolled in the study are provided, as is the average proportion of households responding to our biweekly surveys. The per capita rate of human and pet encounters, and diagnoses, is calculated for each year. For each neighborhood, we include the proportion of forested area in the neighborhood, as described in detail in the Methods. (CSV) [file pone.0293820.s001.csv]

Year	Neighborhood	Forest	Lawn	Garden	Total.Human.Encounters	Total.Pet.Encounters	Total.Human.Diagnoses	Total.Pet.Diagnoses	N.Humans	N.Pets	N.Households	Response.Rate	PC.Human.Encounters	PC.Pet.Encounters	PC.Human.Diagnoses	PC.Pet.Diagnoses	Proportion.Forest
2017	15	0.377	0.119	0.031	12	6	1	1	133	24	47	0.745	0.090	0.250	0.008	0.042	0.38
2018	15	0.338	0.031	0.054	9	7	1	0	121	29	44	0.804	0.074	0.241	0.008	0.000	0.38
2019	15	0.381	0.044	0.064	2	8	2	0	106	30	41	0.873	0.019	0.267	0.019	0.000	0.38
2020	15	NA	NA	NA	8	7	2	0	110	25	42	0.844	0.073	0.280	0.018	0.000	0.38
2021	15	0.933	0.063	0.056	NA	NA	NA	NA	NA	NA	NA	NA	NA	NA	NA	NA	0.38
2017	25	0.558	0.017	0.022	25	10	1	2	112	24	42	0.817	0.223	0.417	0.009	0.083	0.42
2018	25	0.271	0.025	0.036	11	17	0	0	111	24	40	0.834	0.099	0.708	0.000	0.000	0.42
2019	25	0.147	0.017	0.018	14	18	0	2	107	22	38	0.827	0.131	0.818	0.000	0.091	0.42
2020	25	NA	NA	NA	17	12	0	0	91	24	36	0.835	0.187	0.500	0.000	0.000	0.42
2021	25	0.418	0.017	0.009	NA	NA	NA	NA	NA	NA	NA	NA	NA	NA	NA	NA	0.42
2017	26	0.371	0.064	0.050	38	13	1	3	117	41	47	0.833	0.325	0.317	0.009	0.073	0.63
2018	26	0.307	0.057	0.071	36	14	5	2	118	40	47	0.817	0.305	0.350	0.042	0.050	0.63
2019	26	0.158	0.079	0.050	42	16	3	1	118	39	46	0.878	0.356	0.410	0.025	0.026	0.63
2020	26	NA	NA	NA	33	10	0	1	108	37	44	0.876	0.306	0.270	0.000	0.027	0.63
2021	26	0.298	0.114	0.087	NA	NA	NA	NA	NA	NA	NA	NA	NA	NA	NA	NA	0.63
2017	29	0.157	0.015	0.024	32	17	1	2	125	29	39	0.778	0.256	0.586	0.008	0.069	0.46
2018	29	0.131	0.031	0.008	8	11	0	2	121	27	38	0.776	0.066	0.407	0.000	0.074	0.46
2019	29	0.190	0.046	0.059	16	10	1	0	107	22	36	0.832	0.150	0.455	0.009	0.000	0.46
2020	29	NA	NA	NA	16	4	1	0	101	19	33	0.883	0.158	0.211	0.010	0.000	0.46
2021	29	0.305	0.015	0.062	NA	NA	NA	NA	NA	NA	NA	NA	NA	NA	NA	NA	0.46
2017	31	0.413	0.045	0.034	32	14	2	2	128	44	46	0.748	0.250	0.318	0.016	0.045	0.36
2018	31	0.281	0.077	0.064	26	22	0	5	132	46	48	0.759	0.197	0.478	0.000	0.109	0.36
2019	31	0.112	0.000	0.092	23	16	2	1	123	38	45	0.761	0.187	0.421	0.016	0.026	0.36
2020	31	NA	NA	NA	37	17	2	0	113	39	43	0.793	0.327	0.436	0.018	0.000	0.36
2021	31	0.244	0.075	0.008	NA	NA	NA	NA	NA	NA	NA	NA	NA	NA	NA	NA	0.36
2017	42	0.534	0.053	0.062	27	15	4	1	102	14	41	0.784	0.265	1.071	0.039	0.071	0.49
2018	42	0.651	0.113	0.097	12	16	1	1	96	18	40	0.797	0.125	0.889	0.010	0.056	0.49
2019	42	0.296	0.053	0.060	6	15	0	2	88	14	36	0.854	0.068	1.071	0.000	0.143	0.49
2020	42	NA	NA	NA	13	9	1	0	93	13	36	0.880	0.140	0.692	0.011	0.000	0.49
2021	42	0.456	0.033	0.044	NA	NA	NA	NA	NA	NA	NA	NA	NA	NA	NA	NA	0.49
