# Supplementary material for: Spatial variation in risk for tick-borne diseases in residential areas of Dutchess County, New York
Source: PLoS One. 2023 Nov 9;18(11):e0293820. doi: 10.1371/journal.pone.0293820 (PMC10635528; doi:10.1371/journal.pone.0293820)
Supplement: S2 Data — (CSV) [file pone.0293820.s002.csv]

Neighborhood	Year	N	Proportion.Bb	Proportion.Ap	Proportion.Bm
15	2017	128	0.34	0.22	0.07
15	2018	76	0.16	0.12	0.08
15	2019	105	0.20	0.14	0.10
15	2021	214	0.19	0.09	0.07
25	2017	82	0.21	0.10	0.10
25	2018	48	0.27	0.10	0.15
25	2019	37	0.27	0.32	0.05
25	2021	105	0.27	0.05	0.11
26	2017	119	0.36	0.15	0.12
26	2018	95	0.22	0.28	0.06
26	2019	72	0.36	0.10	0.10
26	2021	129	0.23	0.18	0.07
29	2017	25	0.28	0.08	0.04
29	2018	21	0.29	0.05	0.10
29	2019	43	0.12	0.05	0.02
29	2021	54	0.24	0.02	0.11
31	2017	97	0.25	0.09	0.11
31	2018	98	0.20	0.11	0.10
31	2019	59	0.19	0.12	0.14
31	2021	42	0.14	0.05	0.00
42	2017	158	0.30	0.09	0.07
42	2018	158	0.13	0.30	0.15
42	2019	93	0.10	0.43	0.08
42	2021	122	0.20	0.00	0.04
